# Supplementary material for: Characterisation and Stabilisation Mechanisms of Azelaic Acid Nanosuspensions: Insights from a Dual Stabiliser System
Source: Pharmaceutics. 2025 Mar 29;17(4):439. doi: 10.3390/pharmaceutics17040439 (PMC12030390; doi:10.3390/pharmaceutics17040439)
Supplement: Supplementary file 1 [file pharmaceutics-17-00439-s001.zip]

Archive with 1 entries (1 files):
- pharmaceutics-3528665-supplementary.pdf
